# Supplementary material for: Conditioned medium from M2b macrophages modulates the proliferation, migration, and apoptosis of pulmonary artery smooth muscle cells by deregulating the PI3K/Akt/FoxO3a pathway
Source: PeerJ. 2020 May 5;8:e9110. doi: 10.7717/peerj.9110 (PMC7207208; doi:10.7717/peerj.9110)
Supplement: Data S1 [file peerj-08-9110-s001.zip › Raw data of all Figures.xls]

## Sheet: Figs. 1A-1D
	α-SMA and SM-MHC co-expressing cells (n)	DAPI stained cells (n)	α-SMA and SM-MHC co-expressing cells (%)	Average of each sample (%)
Sample 1, field 1	53	59	89.8305	92.3018
Sample 1, field 2	45	49	91.8367
Sample 1, field 3	80	84	95.2381
Sample 2, field 1	41	45	91.1111	93.2596
Sample 2, field 2	33	35	94.2857
Sample 2, field 3	84	89	94.382
Sample 3, field 1	74	77	96.1039	98.0069
Sample 3, field 2	47	48	97.9167
Sample 3, field 3	42	42	100
Average				94.5227

## Sheet: Figs. 1G and 1H
	CCL-1	IL-10
M0-1	5.1e-05	0.014833
M0-2	6.2e-05	0.013273
M0-3	4.4e-05	0.011972
M2b-1	0.000171	0.073812
M2b-2	0.000202	0.079254
M2b-3	0.000155	0.080427

## Sheet: Fig. 2A
	CCK-8 (OD450 value)
Control-1	1.025
Control-2	0.942
Control-3	0.972
Control-4	0.91
Control-5	0.894
Control-6	0.881
M0-1	1.056
M0-2	1.031
M0-3	1.005
M0-4	1.069
M0-5	0.938
M0-6	1.04
M2b-1	0.855
M2b-2	0.813
M2b-3	0.919
M2b-4	0.784
M2b-5	0.704
M2b-6	0.639

## Sheet: Figs. 2B-2K
	Percentage of scratch reduction	Fold chage over control
Control-1	0.507173	0.996661
Control-2	0.409745	0.805202
Control-3	0.536568	1.05443
Control-4	0.496867	0.976408
Control-5	0.594006	1.1673
M0-1	0.587898	1.1553
M0-2	0.460524	0.90499
M0-3	0.47197	0.927483
M0-4	0.490227	0.96336
M0-5	0.575145	1.13024
M2b-1	0.204909	0.402672
M2b-2	0.152883	0.300435
M2b-3	0.335156	0.658626
M2b-4	0.263367	0.51755
M2b-5	0.290804	0.571468

## Sheet: Figs. 2L-2O
	Number of migrated PASMCs	Fold chage over control
Control-1	112	1.1691
Control-2	93	0.970772
Control-3	111	1.15866
Control-4	87	0.908142
Control-5	76	0.793319
M0-1	131	1.36743
M0-2	137	1.43006
M0-3	96	1.00209
M0-4	141	1.47182
M0-5	97	1.01253
M2b-1	46	0.480167
M2b-2	45	0.469729
M2b-3	50	0.521921
M2b-4	44	0.45929
M2b-5	41	0.427975

## Sheet: Figs. 3A-3J
	DAPI	TUNEL-positive PASMCs	Apoptosis rate (%)
Control-1	33	1	3.0303
Control-2	19	1	5.26316
Control-3	58	3	5.17241
Control-4	49	3	6.12245
Control-5	48	3	6.25
M0-1	30	1	3.33333
M0-2	28	2	7.14286
M0-3	24	2	8.33333
M0-4	47	2	4.25532
M0-5	48	3	6.25
M2b-1	32	7	21.875
M2b-2	34	6	17.6471
M2b-3	33	6	18.1818
M2b-4	38	7	18.4211
M2b-5	51	10	19.6078

## Sheet: Figs. 3K and 3L
	Apoptosis rate (%)
Control-1	5.16
Control-2	4.94
Control-3	8.62
M0-1	6.07
M0-2	8.34
M0-3	4.75
M2b-1	13.7
M2b-2	15.4
M2b-3	15.8

## Sheet: Fig. 5E
	CCK-8 (OD450 value)
C-1	1.0669
C-2	0.9715
C-3	1.1044
C-4	0.9985
C-5	0.9868
LY294002-1	0.862
LY294002-2	0.8059
LY294002-3	0.8485
LY294002-4	0.7387
LY294002-5	0.7906
M2b-1	0.8517
M2b-2	0.8278
M2b-3	0.8452
M2b-4	0.7427
M2b-5	0.8013
M2b+LY294002-1	0.6789
M2b+LY294002-2	0.7162
M2b+LY294002-3	0.7664
M2b+LY294002-4	0.71
M2b+LY294002-5	0.7312

## Sheet: Figs. 5F-5J
	Number of migrated PASMCs	Fold chage over control
C-1	112	1.1691
C-2	93	0.970772
C-3	111	1.15866
C-4	87	0.908142
C-5	76	0.793319
LY294002-1	40	0.417537
LY294002-2	38	0.39666
LY294002-3	42	0.438413
LY294002-4	43	0.448852
LY294002-5	50	0.521921
M2b-1	49	0.511482
M2b-2	41	0.427975
M2b-3	55	0.574113
M2b-4	55	0.574113
M2b-5	46	0.480167
M2b+LY294002-1	25	0.26096
M2b+LY294002-2	28	0.292276
M2b+LY294002-3	18	0.187891
M2b+LY294002-4	36	0.375783
M2b+LY294002-5	17	0.177453

## Sheet: Figs. 6A and 6B
	Apoptosis rate (%)
C-1	6.8
C-2	7.1
C-3	7.66
LY294002-1	10.9
LY294002-2	13.4
LY294002-3	11
M2b-1	15
M2b-2	14.1
M2b-3	14.4
M2b+LY294002-1	16.8
M2b+LY294002-2	22
M2b+LY294002-3	18
